# Supplementary material for: Sodium nitroprusside improves circulatory failure in rabbit acute pulmonary embolism combined with shock model possibly by enhancing NO release and inhibiting TLR4/NF-кB/HIF-1α signaling pathway
Source: Front Physiol. 2025 Jul 1;16:1573405. doi: 10.3389/fphys.2025.1573405 (PMC12259664; doi:10.3389/fphys.2025.1573405)
Supplement: Supplementary file 3 [file DataSheet1.zip]

Archive with 10 entries (5 files):
- Western blot raw data and spss calculation/
- Western blot raw data and spss calculation/SPSS data calculation/
- Western blot raw data and spss calculation/SPSS data calculation/NPE area/
- Western blot raw data and spss calculation/SPSS data calculation/NPE area/NPE WB relative gray value data.sav
- Western blot raw data and spss calculation/SPSS data calculation/NPE area/NPE WB result.spv
- Western blot raw data and spss calculation/SPSS data calculation/PE area/
- Western blot raw data and spss calculation/SPSS data calculation/PE area/PE area WB relative gray data.sav
- Western blot raw data and spss calculation/SPSS data calculation/PE area/PE area WB result.spv
- Western blot raw data and spss calculation/WB grayscale value raw data/
- Western blot raw data and spss calculation/WB grayscale value raw data/western blot grayscale.xls
