# Supplementary material for: Sodium nitroprusside improves circulatory failure in rabbit acute pulmonary embolism combined with shock model possibly by enhancing NO release and inhibiting TLR4/NF-кB/HIF-1α signaling pathway
Source: Front Physiol. 2025 Jul 1;16:1573405. doi: 10.3389/fphys.2025.1573405 (PMC12259664; doi:10.3389/fphys.2025.1573405)
Supplement: Supplementary file 3 [file DataSheet1.zip › Western blot raw data and spss calculation/WB grayscale value raw data/western blot grayscale.xls]

## Sheet: PE area
PE area
TLR4						β-actin						TLR4/β-actin
	S	M	SNP			S	M	SNP				S	M	SNP
1	19865.1	54563.9	34276.4		1	46588.8	52406.1	53309			1	0.426391	1.04117	0.642976
2	31133.3	52581.8	40574.8		2	46778.4	47635.9	51444			2	0.665548	1.10383	0.788717
3	26942.2	50434.1	32343		3	46367.2	50919.2	48755.1			3	0.581061	0.990473	0.663377
p-NF-κB						NF-κB						p-NF-κB/NF-κB
	S	M	SNP			S	M	SNP				S	M	SNP
1	31978.7	48458.2	28670.8		1	45358.6	48082.7	47060.3			1	0.70502	1.00781	0.609234
2	39008.8	51978	31180.1		2	45235.6	50348.4	44064.2			2	0.862348	1.03237	0.707606
3	39729.4	57430.4	46427.8		3	55728.5	54261.3	51423.8			3	0.712911	1.0584	0.902847
													#REF!
NF-κB						β-actin						NF-κB/β-actin
	S	M	SNP			S	M	SNP				S	M	SNP
1	45358.6	48082.7	47060.3		1	46588.8	52406.1	53309			1	0.973594	0.917502	0.882784
2	45235.6	50348.4	44064.2		2	46778.4	47635.9	51444			2	0.967017	1.05694	0.856546
3	55728.5	54261.3	51423.8		3	46367.2	50919.2	48755.1			3	1.20189	1.06564	1.05474
HIF-1α						β-actin						HIF-1α/β-actin
	S	M	SNP			S	M	SNP				S	M	SNP
1	16527.6	49305.8	31682		1	46588.8	52406.1	53309			1	0.354755	0.940842	0.594308
2	18309.3	53535.8	15504.9		2	46778.4	47635.9	51444			2	0.391404	1.12385	0.301394
3	21155.1	54442.9	14175		3	46367.2	50919.2	48755.1			3	0.456252	1.0692	0.290739
Galecin-3						β-actin						Galectin-3/β-actin
	S	M	SNP			S	M	SNP				S	M	SNP
1	37057.6	58100.6	42258		1	46588.8	52406.1	53309			1	0.795418	1.10866	0.792699
2	36142.4	60017.2	37663.2		2	46778.4	47635.9	51444			2	0.77263	1.25992	0.73212
3	10638.4	64716.5	26529.9		3	46367.2	50919.2	48755.1			3	0.229439	1.27096	0.544147
IL-6						β-actin						IL-6/β-actin
	S	M	SNP			S	M	SNP				S	M	SNP
1	41643.1	56679.3	40537.5		1	46588.8	52406.1	53309			1	0.893843	1.08154	0.760424
2	40916.2	57893.1	41360.3		2	46778.4	47635.9	51444			2	0.874682	1.21532	0.803985
3	29325.1	56397.6	35284.6		3	46367.2	50919.2	48755.1			3	0.632453	1.10759	0.723712

## Sheet: NPE
NPE area
TLR4						β-actin						TLR4/β-actin
	S	M	SNP			S	M	SNP				S	M	SNP
1	23258.6	47332.8	14211.7		1	50480	48580.8	53398.8			1	0.460748	0.974312	0.266143
2	23045.4	52164.7	39655.5		2	49947.4	51489.1	46492.4			2	0.461394	1.01312	0.852947
3	12066	38813.5	23043.5		3	39344	37553.1	41868.8			3	0.306679	1.03356	0.550373
p-NF-κB						NF-κB						p-NF-κB/NF-κB
	S	M	SNP			S	M	SNP				S	M	SNP
1	35351.9	58274.8	36196.9		1	46441.9	45619.5	51744.3			1	0.761207	1.27741	0.699533
2	36622.8	54673.4	26953.3		2	51760	55601.7	53661.6			2	0.707549	0.983304	0.502283
3	32317.5	61457	46869.9		3	46721.3	51861.8	48562.8			3	0.691708	1.18501	0.965139
NF-κB						β-actin						NF-κB/β-actin
	S	M	SNP			S	M	SNP				S	M	SNP
1	46441.9	45619.5	51744.3		1	50480	48580.8	53398.8			1	0.920007	0.939044	0.969017
2	51760	55601.7	53661.6		2	49947.4	51489.1	46492.4			2	1.03629	1.07987	1.1542
3	46721.3	51861.8	48562.8		3	39344	37553.1	41868.8			3	1.18751	1.38103	1.15988
HIF-1α						β-actin						HIF-1α/β-actin
	S	M	SNP			S	M	SNP				S	M	SNP
1	33470.7	53152	36218.1		1	50480	48580.8	53398.8			1	0.66305	1.0941	0.678258
2	15204	55948.8	22830.8		2	49947.4	51489.1	46492.4			2	0.3044	1.08661	0.491065
3	18887.1	49221.5	13568.8		3	39344	37553.1	41868.8			3	0.480049	1.31072	0.324078
Galecin-3						β-actin						Galectin-3/β-actin
	S	M	SNP			S	M	SNP				S	M	SNP
1	26039.6	56277.8	44260.1		1	50480	48580.8	53398.8			1	0.51584	1.15844	0.82886
2	18461.8	61875.6	46680.9		2	49947.4	51489.1	46492.4			2	0.369625	1.20172	1.00406
3	12764.4	55444.5	37457.7		3	39344	37553.1	41868.8			3	0.324429	1.47643	0.894644
IL-6						β-actin						IL-6/β-actin
	S	M	SNP			S	M	SNP				S	M	SNP
1	30493.2	53832.5	42507.6		1	50480	48580.8	53398.8			1	0.604065	1.1081	0.79604
2	20115.8	55191.9	37766		2	49947.4	51489.1	46492.4			2	0.40274	1.07191	0.812306
3	10065.8	52297	35490.1		3	39344	37553.1	41868.8			3	0.25584	1.39261	0.84765
